# Supplementary material for: Characterization of novel recombinant mycobacteriophages derived from homologous recombination between two temperate phages
Source: G3 (Bethesda). 2023 Sep 15;13(12):jkad210. doi: 10.1093/g3journal/jkad210 (PMC10700106; doi:10.1093/g3journal/jkad210)
Supplement: jkad210_Supplementary_Data [file jkad210_supplementary_data.zip]

Archive with 2 entries (2 files):
- Figure_S1_G3-2023-404481.pdf
- Table_S1_G3-2023-404481.docx
